# Supplementary material for: Risk Factors and Spatial Distribution of Gastrointestinal Parasites in Backyard Poultry Production Systems in Central Chile
Source: Vet Sci. 2025 May 7;12(5):448. doi: 10.3390/vetsci12050448 (PMC12115378; doi:10.3390/vetsci12050448)
Supplement: Supplementary file 1 [file vetsci-12-00448-s001.zip]

Archive with 1 entries (1 files):
- vetsci-3580978-supplementary.pdf
